# Supplementary material for: Lower Adherence to Lifestyle Recommendations of the World Cancer Research Fund/American Institute for Cancer Research (2018) Is Associated with Decreased Overall 10-Year Survival in Women with Breast Cancer
Source: Nutrients. 2025 Mar 12;17(6):1001. doi: 10.3390/nu17061001 (PMC11945812; doi:10.3390/nu17061001)
Supplement: Supplementary file 1 [file nutrients-17-01001-s001.zip]

Archive with 1 entries (1 files):
- nutrients-3479459-supplementary.pdf
